# Supplementary material for: Postnatal Allergic Inhalation Induces Glial Inflammation in the Olfactory Bulb and Leads to Autism-Like Traits in Mice
Source: Int J Mol Sci. 2024 Sep 28;25(19):10464. doi: 10.3390/ijms251910464 (PMC11476352; doi:10.3390/ijms251910464)
Supplement: Supplementary file 1 [file ijms-25-10464-s001.zip]

Archive with 1 entries (1 files):
- ijms-3210247-supplementary.pdf
